# Supplementary material for: Health of neonates born in the maternity hospital in Bern, Switzerland, 1880–1900 and 1914–1922
Source: PLoS One. 2023 Aug 16;18(8):e0289157. doi: 10.1371/journal.pone.0289157 (PMC10431681; doi:10.1371/journal.pone.0289157)
Supplement: S1 Text — (TXT) [file pone.0289157.s001.txt]

The data that support the findings of this study are openly available in
Zenodo: https://doi.org/10.5281/zenodo.7113471
and Github: https://github.com/KaMatthes/Birthrecords_Bern_1880_1925
